# Supplementary material for: Synthesis and Catalytic Activity of Bifunctional Phase-Transfer Organocatalysts Based on Camphor
Source: Molecules. 2023 Feb 3;28(3):1515. doi: 10.3390/molecules28031515 (PMC9921693; doi:10.3390/molecules28031515)
Supplement: Supplementary file 1 [file molecules-28-01515-s001.zip]

Archive with 1 entries (1 files):
- molecules-2200743-supplementary.pdf
